# Supplementary material for: Sequence Read Depth Analysis of a Monophyletic Cluster of Y Chromosomes Characterized by Structural Rearrangements in the AZFc Region Resulting in DYS448 Deletion and DYF387S1 Duplication
Source: Front Genet. 2021 Apr 16;12:669405. doi: 10.3389/fgene.2021.669405 (PMC8085532; doi:10.3389/fgene.2021.669405)
Supplement: Supplementary file 1 [file Data_Sheet_1.xlsx]

## Sheet: Supplementary table1
Supplementary table 1 – Samples showing chromosome rearrangements and control samples analysed in this study.
Sample	Ethnic group	Country	Y Haplogroup	Chromosome rearrangement	NGS analysis	Reference
M4−98	Fali	Cameroon	R1b–V515	Yes	Yes	Della Rocca et al. 2020
M4−85	Fali	Cameroon	R1b–V515	Yes	No	Della Rocca et al. 2020
M4−100	Fali	Cameroon	R1b–V515	Yes	No	Della Rocca et al. 2020
M4−106	Fali	Cameroon	R1b–V515	Yes	No	Della Rocca et al. 2020
W005	Fulbe	Cameroon	T–M70	No	Yes	present study
W043	European	Europe	xR-M207	No	Yes	present study

## Sheet: Supplementary table2
Supplementary table 2 – Samples used for network construction.
Population code	Country	Sample number	Reference
H30	Lybia	1	D'Atanasio et al. 2019
I33	Egypt	1	D'Atanasio et al. 2019
I34	Egypt	2	D'Atanasio et al. 2019
L1	Chad	5	Della Rocca et al. 2020
M2	Cameroon	5	Della Rocca et al. 2020
M3	Cameroon	6	Della Rocca et al. 2020
M4*	Cameroon	17	Della Rocca et al. 2020
M5	Cameroon	18	Della Rocca et al. 2020
M6	Cameroon	2	Della Rocca et al. 2020
M7	Cameroon	2	Della Rocca et al. 2020
*including the four samples showing the rearrangements in the AZFc region under examination.

## Sheet: Supplementary table3
Supplementary table 3 – Boundaries and lengths of amplicons, P3 spacer and the unique region of the MSY (Male Specific region of the Y chromosome) used for normalization. Starting and final positions of the amplicons were derived from Teitz et al. 2018.
Amplicon	Starting position1	Final position1	Length
b1	24071496	24239198	167703
b2	24639504	24807172	167669
b3	25681309	25848877	167569
b4	28113492	28281601	168110
t1	24239199	24354886	115688
t2	24523827	24639503	115677
g1	24900427	25207517	307091
g2	26534188	26841263	307076
g3	27121117	27428247	307131
r1	25207901	25354352	146452
r2	25356541	25505167	148627
r3	26841646	26968736	127091
r4	26970872	27120773	149902
Gr1	25505898	25620169	114272
Gr2	28342738	28457464	114727
P3 spacer	24354887	24523826	168940
Normalization MSY region	15050001	16050000	1000000
1Positions in the GRCh37/hg19 assembly
